# Supplementary material for: The Barriers and Facilitators Influencing Nurses' Political Participation or Healthcare Policy Intervention: A Systematic Review and Qualitative Meta-Synthesis
Source: J Nurs Manag. 2024 Jun 28;2024:2606855. doi: 10.1155/2024/2606855 (PMC11919103; doi:10.1155/2024/2606855)
Supplement: Supplementary Materials — include seven files that provide further information about search strategies, excluded articles based on the full-text review, the PRISMA 2020 checklist, a list of the selected articles for analysis, the findings (barriers and facilitators), the GRADE CERQual assessment, and the eMERGEe reporting result. [file 2606855.f1.zip]

Archive with 7 entries (7 files):
- 1_Search strategies.docx
- 2_EXCL~1.DOC
- 3_PRISMA2020 Checklist.docx
- 4_Selected articles list.docx
- 5_FIND~1.DOC
- 6_SYNT~1.DOC
- 7_EMER~1.DOC
